# Supplementary material for: A Novel Minidumbbell DNA-Based Sensor for Silver Ion Detection
Source: Biosensors (Basel). 2023 Mar 8;13(3):358. doi: 10.3390/bios13030358 (PMC10046540; doi:10.3390/bios13030358)
Supplement: Supplementary file 1 [file biosensors-13-00358-s001.zip]

Archive with 1 entries (1 files):
- biosensors-2183870-supplementary.pdf
